# Supplementary material for: Dynamic Reprogramming of Immune-Related Signaling During Progression to Enzalutamide Resistance in Prostate Cancer
Source: Cancers (Basel). 2025 Sep 30;17(19):3187. doi: 10.3390/cancers17193187 (PMC12524111; doi:10.3390/cancers17193187)
Supplement: Supplementary file 1 [file cancers-17-03187-s001.zip]

Archive with 1 entries (1 files):
- cancers-3874316-supplementary.xlsx
