# Supplementary material for: Dynamic Reprogramming of Immune-Related Signaling During Progression to Enzalutamide Resistance in Prostate Cancer
Source: Cancers (Basel). 2025 Sep 30;17(19):3187. doi: 10.3390/cancers17193187 (PMC12524111; doi:10.3390/cancers17193187)
Supplement: Supplementary file 1 [file cancers-17-03187-s001.zip › cancers-3874316-supplementary.xlsx]

## Sheet: Sheet1
Table S1. Primer list for q-PCR
	Forward （5' → 3'）	Reverse （5' → 3'）
CD200	GCTGTACACACCTGCTTCCT	GTTCTCGCTGAAGGTGACCA
CXCL9	GGAAGCAGCCAAGTCGGTTA	AGGAGGTTTCCACATCCTGC
CXCL10	TGAATCCAGAATCGAAGGCCA	TGCATCGATTTTGCTCCCCT
CXCL11	AGGTGGGTGAAAGGACCAAA	GACTCCTTTGGGCAGTGGAA
IFITM2	GGACCCCACACCACTAACAAG	GCCAGATAAGGGCAGAACAA
IFI44	AGACAGAGCAGCTACCCTCA	CTAAGCCGCTTCCCTCCAAA
IRF1	ACCCTGGCTAGAGATGCAGA	TCCTTGTTGATGTCCCAGCC
CCL2	AGCCAGATGCAATCAATGCC	AGCTTCTTTGGGACACTTGCT
IL15	TGTGGCTCTTTGGAGCAATG	CGATCTTGTATGGGCTGGCT
CCL20	CGAATCAGAAGCAGCAAGCAA	AGCATTGATGTCACAGCCTTC
PD-L1	TGCCGACTACAAGCGAATTACTG	CTGCTTGTCCAGATGACTTCGG
SOCS1	CCGACAATGCAGTCTCCACA	AGGCCATCTTCACGCTAAGG
SOCS3	CCAGTCTGGGACCAAGAACC	TCGGAGGAGGGTTCAGTAGG
BARD1	CAGCCAAGAATGGGCATGTG	ACGCTGCCCAGTGTTCATTA
ASF1B	CCCTTCCGGTTCGAGATCAG	CGCTGGAGCTGAAAGACAAAC
RRM2	GGGAATCCCTGAAACCCGAG	CCATCGCTTGCTGCAAAGAA
CDC25A	CGTCGTGAAGGCGCTATTTG	CACCTCCAGTGGTTGCTCAT
E2F8	AAATGGACCGGCCCAGAAAT	TCCCACGTGTGGAAAAGAGG
MCM2	GGCGGAATCATCGGAATCCT	TGGAGGTGAGGGCATCAGTA
MCM4	ATGCCAGGTCATCTCCCTCT	AGTGCCGTATGTCAGTGGTG
BRCA2	ACAAGCAACCCAAGTGTCAA	GGACCTAAGAGTCCTGCCCA
GAPDH	GTATGACTCCACTCACGGCA	GCCTCACCCCATTTGATGTT
